# Supplementary material for: Formulation and Characterization of Epalrestat-Loaded Polysorbate 60 Cationic Niosomes for Ocular Delivery
Source: Pharmaceutics. 2023 Apr 14;15(4):1247. doi: 10.3390/pharmaceutics15041247 (PMC10142600; doi:10.3390/pharmaceutics15041247)
Supplement: Supplementary file 1 [file pharmaceutics-15-01247-s001.zip]

Archive with 1 entries (1 files):
- pharmaceutics-2274664-supplementary.pdf
